# Supplementary material for: Rapidly identifying new coronavirus mutations of potential concern in the Omicron variant using an unsupervised learning strategy
Source: Sci Rep. 2022 Nov 9;12:19089. doi: 10.1038/s41598-022-23342-2 (PMC9645309; doi:10.1038/s41598-022-23342-2)
Supplement: Supplementary file 2 — Supplementary Information 2. [file 41598_2022_23342_MOESM2_ESM.xlsx]

## Sheet: S1
	Table S1. Descriptive table of SNV numbers by continent/country/region/sub-region around the world: number of reported viruses, minimum number, 1st quartile, median, mean, 3rd quartile and maximum number of mutations on each viral genome
		Continent/Country/Region/Sub-region	Freq	Min	1st	Med	3rd	Max
	1	Africa/Botswana/Gaborone	17	14	26	26	30	30
	2	Africa/Botswana/Lobatse	1	31	31	31	31	31
	3	Africa/Botswana/Otse	1	26	26	26	26	26
	4	Africa/Botswana/Palapye	3	30	30	30	30	30
	5	Africa/Botswana/South East/Greater Gaborone/Gaborone	52	12	28	30	31	38
	6	Africa/Botswana/South East/Greater Gaborone/Lobatse	2	28	28.25	28.5	28.75	29
	7	Africa/Botswana/South East/Greater Gaborone/Mochudi	1	29	29	29	29	29
	8	Africa/Botswana/South East/Greater Gaborone/Oodi	1	21	21	21	21	21
	9	Africa/Botswana/South East/Greater Gaborone/Ramotswa	1	16	16	16	16	16
	10	Africa/Ghana/Accra	33	29	29	30	31	32
	11	Africa/Malawi/Blantyre	3	30	30.5	31	31.5	32
	12	Africa/Nigeria/Abuja	11	28	30	30	30.5	31
	13	Africa/Reunion	2	29	29.25	29.5	29.75	30
	14	Africa/Senegal/Dakar/Iressef Diamniadio	1	15	15	15	15	15
	15	Africa/Senegal/Dakar/IRESSEF DIAMNIADIO	6	29	29.25	30.5	32.5	34
	16	Africa/Sierra Leone	1	29	29	29	29	29
	17	Africa/South Africa	6	24	26	29.5	30.75	31
	18	Africa/South Africa/Eastern Cape	23	28	30	30	31	35
	19	Africa/South Africa/Eastern Cape/Nelson Mandela Bay	8	28	29	30	30	33
	20	Africa/South Africa/Eastern Cape/Sarah Baartman	6	30	30.25	31	31	31
	21	Africa/South Africa/Free State	11	25	28.5	29	30	32
	22	Africa/South Africa/Gauteng	257	18	29	29	30	34
	23	Africa/South Africa/Gauteng/City of Johannesburg Metro	2	29	29.25	29.5	29.75	30
	24	Africa/South Africa/Gauteng/City of Johannesburg Metro Region A	2	29	29	29	29	29
	25	Africa/South Africa/Gauteng/City of Johannesburg Metro Region B	4	29	29	29	29.25	30
	26	Africa/South Africa/Gauteng/City of Johannesburg Metro Region C	6	29	29	29.5	30	30
	27	Africa/South Africa/Gauteng/City of Johannesburg Metro Region E	14	29	29	29.5	30	32
	28	Africa/South Africa/Gauteng/City of Johannesburg Metro Region F	21	29	29	29	30	31
	29	Africa/South Africa/Gauteng/Sedibeng	4	28	29.5	30.5	31	31
	30	Africa/South Africa/Gauteng/Tshwane	27	27	29	30	30	39
	31	Africa/South Africa/Kwazulu-Natal	1	23	23	23	23	23
	32	Africa/South Africa/KwaZulu-Natal	90	23	29	30	31	34
	33	Africa/South Africa/KwaZulu-Natal/eThekwini	42	29	30	31	32	33
	34	Africa/South Africa/KwaZulu-Natal/Ilembe	6	29	29.25	30	30.75	31
	35	Africa/South Africa/KwaZulu-Natal/King Cetshwayo	40	22	29	30	32	35
	36	Africa/South Africa/KwaZulu-Natal/Ugu	10	30	30	31	31	33
	37	Africa/South Africa/KwaZulu-Natal/uMkhanyakude	3	29	29.5	30	30	30
	38	Africa/South Africa/KwaZulu-Natal/Zululand	13	28	31	31	32	34
	39	Africa/South Africa/Limpopo	6	29	29.25	30	30.75	31
	40	Africa/South Africa/Mpumalanga	35	22	27.5	28	30.5	32
	41	Africa/South Africa/North West	30	26	29	29.5	30.75	32
	42	Africa/South Africa/Northern Cape	37	20	28	29	29	32
	43	Africa/South Africa/Western Cape	39	27	29	30	30	32
	44	Africa/South Africa/Western Cape Province/Cape Town Metro	157	23	29	29	30	33
	45	Asia/Bangladesh/Dhaka/Dhaka	2	29	29.25	29.5	29.75	30
	46	Asia/Hong Kong	18	29	29	29.5	30.75	31
	47	Asia/India/Delhi	2	29	29.5	30	30.5	31
	48	Asia/India/Gujarat/Jamnagar	1	46	46	46	46	46
	49	Asia/India/Karnataka	2	30	30	30	30	30
	50	Asia/India/Maharashtra/Pune	1	32	32	32	32	32
	51	Asia/India/New Delhi	1	30	30	30	30	30
	52	Asia/Israel	67	19	29	30	31	32
	53	Asia/Japan	7	30	30	32	32	33
	54	Asia/Jordan/Amman	2	29	29.25	29.5	29.75	30
	55	Asia/Malaysia/Selangor	1	20	20	20	20	20
	56	Asia/Maldives/Sandies Bathala resort	1	22	22	22	22	22
	57	Asia/Nepal/Bagmati	2	29	29	29	29	29
	58	Asia/Pakistan	1	29	29	29	29	29
	59	Asia/Singapore	13	29	30	31	31	35
	60	Asia/South Korea	9	29	30	30	30	30
	61	Asia/Sri Lanka/Marawila	2	21	23.75	26.5	29.25	32
	62	Asia/Thailand/Bangkok/Bangrak	1	26	26	26	26	26
	63	Asia/Thailand/Bangkok/Nongkhaem	2	32	32.25	32.5	32.75	33
	64	Europe/Austria/Burgenland	2	26	27	28	29	30
	65	Europe/Austria/Lower Austria	5	29	29	32	33	33
	66	Europe/Austria/Lower Austria/Bruck an der Leitha/Schwechat	2	30	30	30	30	30
	67	Europe/Austria/Tyrol/Schwaz	1	29	29	29	29	29
	68	Europe/Austria/Tyrol/Schwaz/Vomp	3	29	29	29	29	29
	69	Europe/Austria/Upper Austria/VÃ¶cklabruck/St. Georgen im Attergau	1	31	31	31	31	31
	70	Europe/Austria/Vienna	3	30	30	30	30.5	31
	71	Europe/Belgium	2	30	30	30	30	30
	72	Europe/Belgium/Antwerpen	1	32	32	32	32	32
	73	Europe/Belgium/Beersel	1	30	30	30	30	30
	74	Europe/Belgium/Brabant Wallon	1	30	30	30	30	30
	75	Europe/Belgium/Brussels	2	32	32	32	32	32
	76	Europe/Belgium/Brussels Capital Region	11	30	30	31	31.5	34
	77	Europe/Belgium/Flemish Brabant	5	27	28	30	30	32
	78	Europe/Belgium/Geel	1	30	30	30	30	30
	79	Europe/Belgium/Ghent	3	29	29.5	30	31	32
	80	Europe/Belgium/Hainaut	29	26	30	30	31	33
	81	Europe/Belgium/Jette	1	34	34	34	34	34
	82	Europe/Belgium/Liege	1	31	31	31	31	31
	83	Europe/Belgium/Limburg	1	32	32	32	32	32
	84	Europe/Belgium/Meerhout	2	30	30.25	30.5	30.75	31
	85	Europe/Belgium/Namur	1	34	34	34	34	34
	86	Europe/Belgium/Putte	5	21	30	30	30	32
	87	Europe/Belgium/Sint-agatha-berchem	1	25	25	25	25	25
	88	Europe/Belgium/Sint-Agatha-Berchem	1	34	34	34	34	34
	89	Europe/Belgium/Sint-Pieters-Leeuw	3	29	29	29	29.5	30
	90	Europe/Belgium/Vlamertinge	1	28	28	28	28	28
	91	Europe/Belgium/Wallonie/Hainaut/Enghien	1	32	32	32	32	32
	92	Europe/Belgium/Wilrijk	1	30	30	30	30	30
	93	Europe/Croatia/The City of Zagreb	1	32	32	32	32	32
	94	Europe/Croatia/Zagreb County	1	32	32	32	32	32
	95	Europe/Czech Republic/Liberec Region/Rynoltice	1	29	29	29	29	29
	96	Europe/Czech Republic/South Moravian Region/Adamov	2	29	29.5	30	30.5	31
	97	Europe/Czech Republic/South Moravian Region/Brno	1	27	27	27	27	27
	98	Europe/Czech Republic/South Moravian Region/Slavkov u Brna	1	29	29	29	29	29
	99	Europe/Denmark	1	30	30	30	30	30
	100	Europe/Denmark/Hovedstaden	46	29	30	31	31	32
	101	Europe/Denmark/Midtjylland	66	29	32	32	32	34
	102	Europe/Denmark/Nordjylland	17	30	32	32	33	34
	103	Europe/Denmark/Sjaelland	4	29	29.75	30.5	31.25	32
	104	Europe/Denmark/Syddanmark	12	23	30	30	30	33
	105	Europe/Finland	3	30	30	30	30.5	31
	106	Europe/France/Auvergne-Rhone-Alpes/Clermont Ferrand	1	26	26	26	26	26
	107	Europe/France/Auvergne-Rhone-Alpes/Haute-Savoie	2	29	29	29	29	29
	108	Europe/France/Auvergne-Rhone-Alpes/Thonon les bains	1	30	30	30	30	30
	109	Europe/France/Bretagne/Rennes	2	28	28.25	28.5	28.75	29
	110	Europe/France/Centre-Val de Loire/Eure-et-Loir	1	30	30	30	30	30
	111	Europe/France/Centre-Val de Loire/Luisant	1	29	29	29	29	29
	112	Europe/France/Ile-de-France	6	30	31	31	31	32
	113	Europe/France/Nouvelle-Aquitaine	1	27	27	27	27	27
	114	Europe/France/Nouvelle-Aquitaine/Bordeaux	1	30	30	30	30	30
	115	Europe/France/Pays de loire/La roche sur yon	1	29	29	29	29	29
	116	Europe/France/Provence-Alpes-Cote d Azur	15	27	30	30	31	31
	117	Europe/France/Provence-Alpes-Cote dâ€™Azur	3	29	29.5	30	30	30
	118	Europe/France/Provence-Alpes-Cote dâ€™Azur/Alpes-Maritimes	1	31	31	31	31	31
	119	Europe/Germany/Baden-Wurttemberg	6	30	31	31.5	32	35
	120	Europe/Germany/Bavaria	18	29	29.25	30	31.75	33
	121	Europe/Germany/Bavaria/Munich	23	24	30	30	30	33
	122	Europe/Germany/Berlin	1	29	29	29	29	29
	123	Europe/Germany/Berlin/Berlin	1	31	31	31	31	31
	124	Europe/Germany/Brandenburg	3	29	29	29	30	31
	125	Europe/Germany/Hamburg	7	28	29	30	30.5	32
	126	Europe/Germany/Hesse	24	29	29	30	31	32
	127	Europe/Germany/Lower Saxony	4	28	28.75	29.5	30	30
	128	Europe/Germany/North Rhine-Westphalia	6	29	29	29.5	30.75	33
	129	Europe/Germany/North Rhine-Westphalia/DÃ¼sseldorf Health department	3	27	27	27	27	27
	130	Europe/Germany/Saxony	1	27	27	27	27	27
	131	Europe/Germany/Schleswig-Holstein	3	30	30	30	30.5	31
	132	Europe/Germany/Thuringia	1	32	32	32	32	32
	133	Europe/Gibraltar	6	31	33	33	34.5	38
	134	Europe/Greece	1	28	28	28	28	28
	135	Europe/Ireland/Dublin	1	30	30	30	30	30
	136	Europe/Ireland/Longford	1	30	30	30	30	30
	137	Europe/Ireland/Meath	4	25	28.75	30	30.25	31
	138	Europe/Italy/Calabria	1	30	30	30	30	30
	139	Europe/Italy/Campania	3	29	32	35	45.5	56
	140	Europe/Italy/Lombardia	2	27	28	29	30	31
	141	Europe/Italy/Piemonte	2	36	36.75	37.5	38.25	39
	142	Europe/Italy/Puglia	2	28	28	28	28	28
	143	Europe/Italy/Trentino-Alto Adige	1	29	29	29	29	29
	144	Europe/Liechtenstein	1	26	26	26	26	26
	145	Europe/Netherlands/Gelderland	1	32	32	32	32	32
	146	Europe/Netherlands/Noord-Holland	39	28	29	30	31	33
	147	Europe/Netherlands/Noord-Holland/Amsterdam	21	29	29	31	32	34
	148	Europe/Netherlands/Utrecht	1	29	29	29	29	29
	149	Europe/Netherlands/Zeeland/Tholen	1	29	29	29	29	29
	150	Europe/Norway/Oslo	19	29	29	29	29	30
	151	Europe/Norway/Vestland	1	29	29	29	29	29
	152	Europe/Norway/Viken	12	29	29	29	30	31
	153	Europe/Portugal	23	21	29	31	31	32
	154	Europe/Romania/Bucuresti	2	30	30.25	30.5	30.75	31
	155	Europe/Russia/Moscow	2	29	29	29	29	29
	156	Europe/Slovakia/Nitra	2	30	30	30	30	30
	157	Europe/Slovakia/Presov	1	30	30	30	30	30
	158	Europe/Spain/Albacete	3	30	30.5	31	31	31
	159	Europe/Spain/Balearic Island	6	19	29.5	31	31	33
	160	Europe/Spain/Basque Country/Donostia-San Sebastian	1	29	29	29	29	29
	161	Europe/Spain/Castilla-La Mancha/Ciudad Real	5	28	31	31	32	32
	162	Europe/Spain/Catalunya	10	30	31	31	31.75	34
	163	Europe/Spain/Catalunya/Barcelona	1	30	30	30	30	30
	164	Europe/Spain/Catalunya/Girona	1	32	32	32	32	32
	165	Europe/Spain/Galicia/Vigo	2	32	32.25	32.5	32.75	33
	166	Europe/Spain/Madrid	22	30	32	32.5	34.75	41
	167	Europe/Sweden/Jonkopings lan	1	30	30	30	30	30
	168	Europe/Sweden/Skane	1	31	31	31	31	31
	169	Europe/Sweden/Stockholm	14	21	28.25	29.5	32	33
	170	Europe/Switzerland/Aargau	2	30	30.25	30.5	30.75	31
	171	Europe/Switzerland/Basel-Landschaft	6	30	30	30.5	31	31
	172	Europe/Switzerland/Basel-Stadt	2	31	31	31	31	31
	173	Europe/Switzerland/Bern	5	28	28	29	30	30
	174	Europe/Switzerland/BL	3	31	31	31	31	31
	175	Europe/Switzerland/BS	8	31	31	31	31	31
	176	Europe/Switzerland/Geneva	1	29	29	29	29	29
	177	Europe/Switzerland/Solothurn	1	31	31	31	31	31
	178	Europe/Switzerland/Thurgau	1	24	24	24	24	24
	179	Europe/Switzerland/Vaud	3	30	30	30	30	30
	180	Europe/Switzerland/Zug	1	29	29	29	29	29
	181	Europe/Switzerland/Zurich	16	28	30	31	32	38
	182	Europe/Turkey	1	30	30	30	30	30
	183	Europe/United Kingdom/England	1700	27	32	33	35	43
	184	Europe/United Kingdom/Scotland	412	27	31	32	34	39
	185	Europe/United Kingdom/Wales	9	31	32	33	34	36
	186	North America/Canada/Alberta	10	24	29.25	30.5	32.75	33
	187	North America/Canada/British Columbia	5	30	30	31	31	31
	188	North America/Canada/Manitoba	5	30	30	30	30	31
	189	North America/Canada/Ontario	29	23	30	31	32	41
	190	North America/Canada/Quebec	1	30	30	30	30	30
	191	North America/Canada/Saskatchewan	4	29	30.5	31.5	32.25	33
	192	North America/Mexico/Mexico City	2	31	31	31	31	31
	193	North America/Mexico/State of Mexico	1	32	32	32	32	32
	194	North America/Puerto Rico	1	29	29	29	29	29
	195	North America/USA/Alaska/Anchorage-Mat Su	1	24	24	24	24	24
	196	North America/USA/Arizona/Maricopa County	5	31	31	31	35	42
	197	North America/USA/Arizona/Pima County	1	33	33	33	33	33
	198	North America/USA/California	4	30	30	30	30.25	31
	199	North America/USA/California/Alameda County	4	26	29	30	30	30
	200	North America/USA/California/Los Angeles County	2	30	30.5	31	31.5	32
	201	North America/USA/California/San Francisco County	1	32	32	32	32	32
	202	North America/USA/California/West Sacramento	1	31	31	31	31	31
	203	North America/USA/Colorado	2	26	27	28	29	30
	204	North America/USA/Connecticut	3	24	27.5	31	31	31
	205	North America/USA/Connecticut/Fairfield	4	30	30	31	32	32
	206	North America/USA/Connecticut/Farifield	1	30	30	30	30	30
	207	North America/USA/Connecticut/Hartford County	1	30	30	30	30	30
	208	North America/USA/Connecticut/New Haven	2	30	30.25	30.5	30.75	31
	209	North America/USA/District of Columbia	1	23	23	23	23	23
	210	North America/USA/Florida	2	30	30	30	30	30
	211	North America/USA/Georgia	4	29	29	30	31.25	32
	212	North America/USA/Hawaii	2	30	30.5	31	31.5	32
	213	North America/USA/Hawaii/Honolulu County	12	30	30	30	31	32
	214	North America/USA/Idaho	1	30	30	30	30	30
	215	North America/USA/Illinois/Cook County/Chicago	1	30	30	30	30	30
	216	North America/USA/Iowa	1	31	31	31	31	31
	217	North America/USA/Louisiana	2	29	29.75	30.5	31.25	32
	218	North America/USA/Louisiana/Caddo Parish	1	31	31	31	31	31
	219	North America/USA/Louisiana/Orleans	1	32	32	32	32	32
	220	North America/USA/Louisiana/St Tammany	2	27	27	27	27	27
	221	North America/USA/Maryland	10	27	30	30	30	31
	222	North America/USA/Massachusetts	16	29	29.75	30	30	32
	223	North America/USA/Massachusetts/Middlesex County	3	30	30	30	30	30
	224	North America/USA/Michigan	1	31	31	31	31	31
	225	North America/USA/Minnesota	2	30	30	30	30	30
	226	North America/USA/Mississippi	1	29	29	29	29	29
	227	North America/USA/Missouri	1	30	30	30	30	30
	228	North America/USA/Nebraska	6	30	31	31	31	31
	229	North America/USA/New Jersey	2	29	29.5	30	30.5	31
	230	North America/USA/New York	5	29	30	30	30	31
	231	North America/USA/New York/New York City	10	28	29	30	30.75	31
	232	North America/USA/New York/Oneida	2	23	24	25	26	27
	233	North America/USA/New York/Suffolk	2	25	26	27	28	29
	234	North America/USA/New York/Westchester	1	31	31	31	31	31
	235	North America/USA/Ohio	4	30	30	31	32	32
	236	North America/USA/Oregon/Multnomah County	1	32	32	32	32	32
	237	North America/USA/Oregon/Washington County	2	30	30.25	30.5	30.75	31
	238	North America/USA/Pennsylvania	2	28	28.75	29.5	30.25	31
	239	North America/USA/Rhode Island	1	30	30	30	30	30
	240	North America/USA/Tennessee	1	23	23	23	23	23
	241	North America/USA/Texas	4	31	31.75	32	32	32
	242	North America/USA/Texas/Ellis	1	32	32	32	32	32
	243	North America/USA/Texas/Houston	6	29	32.25	33.5	34	35
	244	North America/USA/Texas/Houston County	25	32	32	33	34	44
	245	North America/USA/Texas/San Antonio County	2	34	34.5	35	35.5	36
	246	North America/USA/Texas/Tarrant County	1	26	26	26	26	26
	247	North America/USA/Utah	4	28	29.5	30.5	31	31
	248	North America/USA/Virginia	1	30	30	30	30	30
	249	North America/USA/Washington	7	29	30	30	32	32
	250	North America/USA/Washington/King County	1	30	30	30	30	30
	251	North America/USA/Washington/Whatcom County	1	32	32	32	32	32
	252	North America/USA/Wisconsin	1	32	32	32	32	32
	253	North America/USA/Wisconsin/Milwaukee County	4	24	28.5	30	30.75	33
	254	Oceania/Australia/Australian Capital Territory	10	29	30	30	30	31
	255	Oceania/Australia/New South Wales/Sydney	79	19	28	30	30	32
	256	Oceania/Australia/Northern Territory	1	29	29	29	29	29
	257	Oceania/Australia/Queensland	2	33	34.75	36.5	38.25	40
	258	South America/Argentina/San Luis	1	30	30	30	30	30
	259	South America/Brazil/Distrito Federal/Brasilia	1	31	31	31	31	31
	260	South America/Brazil/Federal District/Brasilia	1	30	30	30	30	30
	261	South America/Brazil/Rio Grande do Sul/Santa Cruz do Sul	1	30	30	30	30	30
	262	South America/Brazil/SÃ£o Paulo	1	30	30	30	30	30
	263	South America/Brazil/Sao Paulo	2	29	29	29	29	29
	264	South America/Brazil/Sao Paulo/Guarulhos	1	30	30	30	30	30
	265	South America/Brazil/Sao Paulo/Limeira	1	30	30	30	30	30

## Sheet: S2
			Table S2. Cross-tabulation of six Omicron clusters with six continents in the world
			Continent	O1	O2	O3	O4	O5	O6		total
			Africa	453 (43.73)	94 (9.07)	142 (13.71)	40 (3.86)	301 (29.05)	6 (0.58)		1036
			Asia	84 (62.22)	17 (12.59)	20 (14.81)	3 (2.22)	11 (8.15)			135
			Europe	279 (10.06)	173 (6.24)	2210 (79.7)	8 (0.29)	101 (3.64)	2 (0.07)		2773
			North America	61 (24.3)	60 (23.9)	95 (37.85)	1 (0.4)	29 (11.55)	5 (1.99)		251
			Oceania	5 (5.43)	5 (5.43)	10 (10.87)	1 (1.09)	70 (76.09)	1 (1.09)		92
			South America	6 (66.67)	1 (11.11)	1 (11.11)		1 (11.11)			9

## Sheet: S3
			Table S3. Spactial distributions of four emerging polymutants (R346, A701, I1081, N1192) in the spike protein across all countries around world
			Emerging Polymutant		R346			A701			I1081			N1192
			Amino acids		K	R		A	V		I	V		N	S
			Total N		347	3949		3595	696		4132	164		4292	4
			Africa/Botswana		1 (0.29)	78 (1.98)		79 (2.2)			79 (1.91)			79 (1.84)
			Africa/Ghana		10 (2.88)	23 (0.58)		33 (0.92)			33 (0.8)			33 (0.77)
			Africa/Malawi			3 (0.08)		3 (0.08)			3 (0.07)			3 (0.07)
			Africa/Nigeria		3 (0.86)	8 (0.2)		11 (0.31)			11 (0.27)			11 (0.26)
			Africa/Reunion		1 (0.29)	1 (0.03)		2 (0.06)			2 (0.05)			2 (0.05)
			Africa/Senegal			7 (0.18)		7 (0.19)			4 (0.1)	3 (1.83)		7 (0.16)
			Africa/Sierra Leone		1 (0.29)			1 (0.03)			1 (0.02)			1 (0.02)
			Africa/South Africa		31 (8.93)	869 (22.01)		848 (23.59)	52 (7.47)		900 (21.78)			900 (20.97)
			Asia/Bangladesh			2 (0.05)		2 (0.06)			2 (0.05)			2 (0.05)
			Asia/Hong Kong		6 (1.73)	12 (0.3)		16 (0.45)	2 (0.29)		18 (0.44)			16 (0.37)	2 (50)
			Asia/India		1 (0.29)	6 (0.15)		7 (0.19)			7 (0.17)			7 (0.16)
			Asia/Israel		4 (1.15)	63 (1.6)		65 (1.81)	2 (0.29)		67 (1.62)			66 (1.54)	1 (25)
			Asia/Japan		2 (0.58)	5 (0.13)		7 (0.19)			7 (0.17)			7 (0.16)
			Asia/Jordan			2 (0.05)		2 (0.06)			2 (0.05)			2 (0.05)
			Asia/Malaysia			1 (0.03)		1 (0.03)			1 (0.02)			1 (0.02)
			Asia/Maldives			1 (0.03)		1 (0.03)			1 (0.02)			1 (0.02)
			Asia/Nepal			2 (0.05)		2 (0.06)			2 (0.05)			2 (0.05)
			Asia/Pakistan			1 (0.03)		1 (0.03)			1 (0.02)			1 (0.02)
			Asia/Singapore		1 (0.29)	12 (0.3)		13 (0.36)			11 (0.27)	2 (1.22)		13 (0.3)
			Asia/South Korea			9 (0.23)		9 (0.25)			9 (0.22)			9 (0.21)
			Asia/Sri Lanka			2 (0.05)		2 (0.06)			2 (0.05)			2 (0.05)
			Asia/Thailand			3 (0.08)		3 (0.08)			3 (0.07)			3 (0.07)
			Europe/Austria		2 (0.58)	15 (0.38)		15 (0.42)	2 (0.29)		17 (0.41)			17 (0.4)
			Europe/Belgium		4 (1.15)	71 (1.8)		75 (2.09)			75 (1.82)			75 (1.75)
			Europe/Croatia			2 (0.05)		2 (0.06)			2 (0.05)			2 (0.05)
			Europe/Czech Republic			5 (0.13)		3 (0.08)	2 (0.29)		5 (0.12)			5 (0.12)
			Europe/Denmark		2 (0.58)	144 (3.65)		103 (2.87)	43 (6.18)		146 (3.53)			146 (3.4)
			Europe/Finland			3 (0.08)		3 (0.08)			3 (0.07)			3 (0.07)
			Europe/France		4 (1.15)	32 (0.81)		34 (0.95)	2 (0.29)		36 (0.87)			36 (0.84)
			Europe/Germany		3 (0.86)	98 (2.48)		93 (2.59)	8 (1.15)		101 (2.44)			101 (2.35)
			Europe/Gibraltar			6 (0.15)		6 (0.17)			6 (0.15)			6 (0.14)
			Europe/Greece			1 (0.03)		1 (0.03)			1 (0.02)			1 (0.02)
			Europe/Ireland			6 (0.15)		5 (0.14)	1 (0.14)		6 (0.15)			6 (0.14)
			Europe/Italy			11 (0.28)		10 (0.28)	1 (0.14)		11 (0.27)			11 (0.26)
			Europe/Liechtenstein			1 (0.03)		1 (0.03)			1 (0.02)			1 (0.02)
			Europe/Netherlands		6 (1.73)	57 (1.44)		59 (1.64)	4 (0.57)		63 (1.52)			63 (1.47)
			Europe/Norway		2 (0.58)	30 (0.76)		32 (0.89)			32 (0.77)			32 (0.75)
			Europe/Portugal			23 (0.58)		23 (0.64)			23 (0.56)			23 (0.54)
			Europe/Romania			2 (0.05)		2 (0.06)			2 (0.05)			2 (0.05)
			Europe/Russia			2 (0.05)		2 (0.06)			2 (0.05)			2 (0.05)
			Europe/Slovakia			3 (0.08)		3 (0.08)			3 (0.07)			3 (0.07)
			Europe/Spain		5 (1.44)	46 (1.16)		50 (1.39)	1 (0.14)		51 (1.23)			51 (1.19)
			Europe/Sweden			16 (0.41)		16 (0.45)			16 (0.39)			16 (0.37)
			Europe/Switzerland		4 (1.15)	45 (1.14)		49 (1.36)			49 (1.19)			49 (1.14)
			Europe/Turkey			1 (0.03)		1 (0.03)			1 (0.02)			1 (0.02)
			Europe/United Kingdom*		153 (44.09)	1968 (49.84)		1558 (43.34)	558 (80.17)		1962 (47.48)	159 (96.95)		2120 (49.39)	1 (25)
			North America/Canada		17 (4.9)	37 (0.94)		54 (1.5)			54 (1.31)			54 (1.26)
			North America/Mexico			3 (0.08)		3 (0.08)			3 (0.07)			3 (0.07)
			North America/Puerto Rico			1 (0.03)		1 (0.03)			1 (0.02)			1 (0.02)
			North America/USA		36 (10.37)	157 (3.98)		176 (4.9)	17 (2.44)		193 (4.67)			193 (4.5)
			Oceania/Australia		48 (13.83)	44 (1.11)		92 (2.56)			92 (2.23)			92 (2.14)
			South America/Argentina			1 (0.03)			1 (0.14)		1 (0.02)			1 (0.02)
			South America/Brazil			8 (0.2)		8 (0.22)			8 (0.19)			8 (0.19)
			* there are five missing nucleotide observations

## Sheet: S4
			Table S4. Spactial distributions of six emerging polymutants (V1887, V2867, Y4852, L5086) in ORF1ab, L106 in ORF3a and D343 in N across all countries around world
			Country		nsp3-V1069			nsp4-V94			RNA poly.-Y460			RNA poly.-L694			ORF3a-L106			N-D343
					I	V		A	V		C	Y		I	L		F	L		D	G
			Freq		1085	3206		1005	3290		3	4293		1685	2611		444	3852		3854	442
			Africa/Botswana		8 (0.74)	71 (2.21)			79 (2.4)			79 (1.84)			79 (3.03)			79 (2.05)		79 (2.05)
			Africa/Ghana		3 (0.28)	30 (0.94)			33 (1)			33 (0.77)			33 (1.26)		5 (1.13)	28 (0.73)		28 (0.73)	5 (1.13)
			Africa/Malawi			3 (0.09)			3 (0.09)			3 (0.07)			3 (0.11)			3 (0.08)		3 (0.08)
			Africa/Nigeria			11 (0.34)			11 (0.33)			11 (0.26)			11 (0.42)		1 (0.23)	10 (0.26)		10 (0.26)	1 (0.23)
			Africa/Reunion			2 (0.06)			2 (0.06)			2 (0.05)			2 (0.08)			2 (0.05)		2 (0.05)
			Africa/Senegal			7 (0.22)			7 (0.21)			7 (0.16)			7 (0.27)		3 (0.68)	4 (0.1)		4 (0.1)	3 (0.68)
			Africa/Sierra Leone			1 (0.03)			1 (0.03)			1 (0.02)			1 (0.04)			1 (0.03)		1 (0.03)
			Africa/South Africa		190 (17.51)	710 (22.15)			900 (27.36)			900 (20.96)			900 (34.47)		2 (0.45)	898 (23.31)		898 (23.3)	2 (0.45)
			Asia/Bangladesh			2 (0.06)			2 (0.06)			2 (0.05)			2 (0.08)			2 (0.05)		2 (0.05)
			Asia/Hong Kong		2 (0.18)	16 (0.5)			18 (0.55)			18 (0.42)			18 (0.69)			18 (0.47)		18 (0.47)
			Asia/India		1 (0.09)	6 (0.19)			7 (0.21)			7 (0.16)			7 (0.27)			7 (0.18)		7 (0.18)
			Asia/Israel		8 (0.74)	59 (1.84)			67 (2.04)			67 (1.56)			67 (2.57)		6 (1.35)	61 (1.58)		63 (1.63)	4 (0.9)
			Asia/Japan			7 (0.22)			7 (0.21)			7 (0.16)			7 (0.27)			7 (0.18)		7 (0.18)
			Asia/Jordan			2 (0.06)			2 (0.06)			2 (0.05)			2 (0.08)			2 (0.05)		2 (0.05)
			Asia/Malaysia			1 (0.03)			1 (0.03)			1 (0.02)			1 (0.04)			1 (0.03)		1 (0.03)
			Asia/Maldives			1 (0.03)			1 (0.03)			1 (0.02)			1 (0.04)			1 (0.03)		1 (0.03)
			Asia/Nepal			2 (0.06)			2 (0.06)			2 (0.05)			2 (0.08)			2 (0.05)		2 (0.05)
			Asia/Pakistan			1 (0.03)			1 (0.03)			1 (0.02)			1 (0.04)			1 (0.03)		1 (0.03)
			Asia/Singapore			13 (0.41)			13 (0.4)			13 (0.3)			13 (0.5)		2 (0.45)	11 (0.29)		11 (0.29)	2 (0.45)
			Asia/South Korea			9 (0.28)			9 (0.27)			9 (0.21)			9 (0.34)			9 (0.23)		9 (0.23)
			Asia/Sri Lanka			2 (0.06)			2 (0.06)			2 (0.05)			2 (0.08)		2 (0.45)				2 (0.45)
			Asia/Thailand		1 (0.09)	2 (0.06)			3 (0.09)			3 (0.07)			3 (0.11)		1 (0.23)	2 (0.05)		2 (0.05)	1 (0.23)
			Europe/Austria		9 (0.83)	8 (0.25)			17 (0.52)			17 (0.4)			17 (0.65)			17 (0.44)		17 (0.44)
			Europe/Belgium		2 (0.18)	73 (2.28)			75 (2.28)			75 (1.75)			75 (2.87)			75 (1.95)		75 (1.95)
			Europe/Croatia		2 (0.18)				2 (0.06)			2 (0.05)			2 (0.08)			2 (0.05)		2 (0.05)
			Europe/Czech Republic		2 (0.18)	3 (0.09)			5 (0.15)			5 (0.12)			5 (0.19)			5 (0.13)		5 (0.13)
			Europe/Denmark		78 (7.19)	68 (2.12)			146 (4.44)			146 (3.4)			146 (5.59)		3 (0.68)	143 (3.71)		143 (3.71)	3 (0.68)
			Europe/Finland		1 (0.09)	2 (0.06)			3 (0.09)			3 (0.07)			3 (0.11)			3 (0.08)		3 (0.08)
			Europe/France		19 (1.75)	17 (0.53)			36 (1.09)			36 (0.84)		3 (0.18)	33 (1.26)			36 (0.93)		36 (0.93)
			Europe/Germany		27 (2.49)	74 (2.31)			101 (3.07)			101 (2.35)			101 (3.87)		7 (1.58)	94 (2.44)		94 (2.44)	7 (1.58)
			Europe/Gibraltar			6 (0.19)			6 (0.18)			6 (0.14)			6 (0.23)		5 (1.13)	1 (0.03)		1 (0.03)	5 (1.13)
			Europe/Greece			1 (0.03)			1 (0.03)			1 (0.02)			1 (0.04)			1 (0.03)		1 (0.03)
			Europe/Ireland		1 (0.09)	5 (0.16)			6 (0.18)			6 (0.14)			6 (0.23)		1 (0.23)	5 (0.13)		5 (0.13)	1 (0.23)
			Europe/Italy		1 (0.09)	10 (0.31)			11 (0.33)			11 (0.26)			11 (0.42)			11 (0.29)		11 (0.29)
			Europe/Liechtenstein			1 (0.03)			1 (0.03)			1 (0.02)			1 (0.04)			1 (0.03)		1 (0.03)
			Europe/Netherlands		7 (0.65)	56 (1.75)			63 (1.91)			63 (1.47)			63 (2.41)		4 (0.9)	59 (1.53)		59 (1.53)	4 (0.9)
			Europe/Norway			32 (1)			32 (0.97)			32 (0.75)			32 (1.23)			32 (0.83)		32 (0.83)
			Europe/Portugal			23 (0.72)			23 (0.7)			23 (0.54)			23 (0.88)			23 (0.6)		23 (0.6)
			Europe/Romania		1 (0.09)	1 (0.03)			2 (0.06)			2 (0.05)			2 (0.08)			2 (0.05)		2 (0.05)
			Europe/Russia			2 (0.06)			2 (0.06)			2 (0.05)			2 (0.08)			2 (0.05)		2 (0.05)
			Europe/Slovakia			3 (0.09)			3 (0.09)			3 (0.07)			3 (0.11)			3 (0.08)		3 (0.08)
			Europe/Spain		34 (3.13)	17 (0.53)			51 (1.55)			51 (1.19)			51 (1.95)			51 (1.32)		51 (1.32)
			Europe/Sweden		1 (0.09)	15 (0.47)			16 (0.49)			16 (0.37)			16 (0.61)		7 (1.58)	9 (0.23)		9 (0.23)	7 (1.58)
			Europe/Switzerland		4 (0.37)	45 (1.4)			49 (1.49)			49 (1.14)			49 (1.88)			49 (1.27)		49 (1.27)
			Europe/Turkey			1 (0.03)			1 (0.03)			1 (0.02)			1 (0.04)			1 (0.03)		1 (0.03)
			Europe/United Kingdom*		623 (57.42)	1493 (46.57)		1005 (100)	1115 (33.89)			2121 (49.41)		1681 (99.76)	440 (16.85)		335 (75.45)	1786 (46.37)		1786 (46.34)	335 (75.79)
			North America/Canada		2 (0.18)	52 (1.62)			54 (1.64)			54 (1.26)			54 (2.07)		9 (2.03)	45 (1.17)		44 (1.14)	10 (2.26)
			North America/Mexico			3 (0.09)			3 (0.09)			3 (0.07)			3 (0.11)			3 (0.08)		3 (0.08)
			North America/Puerto Rico			1 (0.03)			1 (0.03)			1 (0.02)			1 (0.04)			1 (0.03)		1 (0.03)
			North America/USA		32 (2.95)	161 (5.02)			193 (5.87)			193 (4.5)		1 (0.06)	192 (7.35)		50 (11.26)	143 (3.71)		144 (3.74)	49 (11.09)
			Oceania/Australia		23 (2.12)	69 (2.15)			92 (2.8)		3 (100)	89 (2.07)			92 (3.52)		1 (0.23)	91 (2.36)		91 (2.36)	1 (0.23)
			South America/Argentina		1 (0.09)				1 (0.03)			1 (0.02)			1 (0.04)			1 (0.03)		1 (0.03)
			South America/Brazil		2 (0.18)	6 (0.19)			8 (0.24)			8 (0.19)			8 (0.31)			8 (0.21)		8 (0.21)
			South America/Brazil			8 (0.2)
			* missing nucleotides

## Sheet: S5
			Table S5. Haplotype frequencies of joined core haplotypes of polymutants in the spike and non-spike genes.
			Core haplotypes of spike and other genes	Frequency		S-A67	S-G339	S-R346	S-S477	S-T478	S-E484	S-Q493	S-G496	S-Q498	S-N501	S-T547	S-D614	S-H655	S-N679	S-P681	S-N764	S-D796	S-N856	S-Q954	S-N969	S-L981	S-I1081	nsp3.K38	nsp3-A1892	nsp4-T492	nsp5-P132	nsp5-V247	nsp5-T280	nsp5-S284	nsp6-I189	RdRp-P323	nsp14-I42	E-T9	M-D3	M-Q19	M-A63	N-P13	N-R203	N-G204
				REF		V	D	R	N	K	A	R	S	R	Y	K	G	Y	K	H	K	Y	K	H	K	F	I	R	T	I	H	V	T	S	V	I	V	I	G	E	T	L	K	R
			VDRNKARSRYKGYKHKYKHKFI-RTIHVTSVIVIGETLKR	3530		.	.	.	.	.	.	.	.	.	.	.	.	.	.	.	.	.	.	.	.	.	.	.	.	.	.	.	.	.	.	.	.	.	.	.	.	.	.	.
			VDKNKARSRYKGYKHKYKHKFI-RTIHVTSVIVIGETLKR	330		.	.	K	.	.	.	.	.	.	.	.	.	.	.	.	.	.	.	.	.	.	.	.	.	.	.	.	.	.	.	.	.	.	.	.	.	.	.	.
			VDRNKARSRYKGYKHKYKHKFV-RTIHVTSVIVIGETLKR	163		.	.	.	.	.	.	.	.	.	.	.	.	.	.	.	.	.	.	.	.	.	V	.	.	.	.	.	.	.	.	.	.	.	.	.	.	.	.	.
			ZZZZZZZZZZZZZZZZZZZZZZ-RTIHVTSVIVIGETLKR	66		Z	Z	Z	Z	Z	Z	Z	Z	Z	Z	Z	Z	Z	Z	Z	Z	Z	Z	Z	Z	Z	Z	.	.	.	.	.	.	.	.	.	.	.	.	.	.	.	.	.
			VDRNKARSRYKGYKHKYKHKFI-RTIHVTSVIVIDETLKR	35		.	.	.	.	.	.	.	.	.	.	.	.	.	.	.	.	.	.	.	.	.	.	.	.	.	.	.	.	.	.	.	.	.	D	.	.	.	.	.
			VDRNKARSRYKGYKHKYKHKFI-ZZZZZZZZZZZZZZZZZ	30		.	.	.	.	.	.	.	.	.	.	.	.	.	.	.	.	.	.	.	.	.	.	Z	Z	Z	Z	Z	Z	Z	Z	Z	Z	Z	Z	Z	Z	Z	Z	Z
			ZZZZZZZZZZZZZZZZZZZZZZ-ZZZZZZZZZZZZZZZZZ	16		Z	Z	Z	Z	Z	Z	Z	Z	Z	Z	Z	Z	Z	Z	Z	Z	Z	Z	Z	Z	Z	Z	Z	Z	Z	Z	Z	Z	Z	Z	Z	Z	Z	Z	Z	Z	Z	Z	Z
			VDRNKARSRYKGYKHKYKHKFI-RTIHVTSVIVIGETPKR	15		.	.	.	.	.	.	.	.	.	.	.	.	.	.	.	.	.	.	.	.	.	.	.	.	.	.	.	.	.	.	.	.	.	.	.	.	P	.	.
			VGRNKARSRYKGYKHKYKHKFI-RTIHVTSVIVIGETLKR	12		.	G	.	.	.	.	.	.	.	.	.	.	.	.	.	.	.	.	.	.	.	.	.	.	.	.	.	.	.	.	.	.	.	.	.	.	.	.	.
			ZZZZZZZZZZZZZZZZZZZZZZ-RTIHVTSVIVIDETLKR	11		Z	Z	Z	Z	Z	Z	Z	Z	Z	Z	Z	Z	Z	Z	Z	Z	Z	Z	Z	Z	Z	Z	.	.	.	.	.	.	.	.	.	.	.	D	.	.	.	.	.
			VDRNKARSRYKGYKHNYKHKFI-RTIHVTSVIVIGETLKR	8		.	.	.	.	.	.	.	.	.	.	.	.	.	.	.	N	.	.	.	.	.	.	.	.	.	.	.	.	.	.	.	.	.	.	.	.	.	.	.
			ADRNKARGRYTGYKHKYNHKLI-KAIHVTSITVIDETLKR	7		A	.	.	.	.	.	.	G	.	.	T	.	.	.	.	.	.	N	.	.	L	.	K	A	.	.	.	.	.	I	T	.	.	D	.	.	.	.	.
			VDRNKARGRYTGYKHKYNHKLI-KAIHVTSITVIDETLKR	6		.	.	.	.	.	.	.	G	.	.	T	.	.	.	.	.	.	N	.	.	L	.	K	A	.	.	.	.	.	I	T	.	.	D	.	.	.	.	.
			VDRSKEQGQNKGYKHKYKHKFI-RTIHVTSVIVIGETLKR	6		.	.	.	S	.	E	Q	G	Q	N	.	.	.	.	.	.	.	.	.	.	.	.	.	.	.	.	.	.	.	.	.	.	.	.	.	.	.	.	.
			VDRNKARGQYKGYKHKYKHKFI-RTIHVTSVIVIGETLKR	5		.	.	.	.	.	.	.	G	Q	.	.	.	.	.	.	.	.	.	.	.	.	.	.	.	.	.	.	.	.	.	.	.	.	.	.	.	.	.	.
			VDRNKARSRYKGYKHKYKHKFI-RTIYVTSVIVIGETLKR	5		.	.	.	.	.	.	.	.	.	.	.	.	.	.	.	.	.	.	.	.	.	.	.	.	.	Y	.	.	.	.	.	.	.	.	.	.	.	.	.
			VDRNKARSRYKGYKHNYKHKFI-RTIHVTSVIVIGEALKR	5		.	.	.	.	.	.	.	.	.	.	.	.	.	.	.	N	.	.	.	.	.	.	.	.	.	.	.	.	.	.	.	.	.	.	.	A	.	.	.
			VDRNKVRSRYKGYKHKYKHKFI-RTIHVTSVIVIGETLKR	5		.	.	.	.	.	V	.	.	.	.	.	.	.	.	.	.	.	.	.	.	.	.	.	.	.	.	.	.	.	.	.	.	.	.	.	.	.	.	.
			Rare variable haplotypes of core	41		.	.	.	.	.	.	.	.	.	.	.	.	.	.	.	.	.	.	.	.	.	.	.	.	.	P	.	.	.	.	.	.	.	D	.	.	.	.	.

## Sheet: S6
			Table S6. Space-time investigation of newly emerging mutation haplotype "RAINVVFGF" for the first reported case. Note that Canada / Ontario reported three cases in November and one case in December, 2021 without providing actual dates.
			Continent/Country/Region/Sub-region	2021-10-17	2021-11-23	2021-11-24	2021-11-25	2021-11-26	2021-11-27	2021-11-28	2021-11-29	2021-11-30	2021-12-01	2021-12-02	2021-12-03	2021-12-04	2021-12-05	2021-12-06	2021-12-07	2021-12-09	total
			Africa / Ghana / Accra			1	4														5
			Africa / Nigeria / Abuja	1																	1
			Africa / South Africa / Western Cape Province / Cape Town Metro								2										2
			Asia / Israel													3	1				4
			Asia / Sri Lanka / Marawila			1									1						2
			Asia / Thailand / Bangkok / Nongkhaem			1															1
			Europe / Denmark / Midtjylland												1						1
			Europe / Denmark / Syddanmark							2											2
			Europe / Germany / Bavaria								5										5
			Europe / Germany / Bavaria / Munich															1			1
			Europe / Germany / North Rhine-Westphalia								1										1
			Europe / Gibraltar															1	4		5
			Europe / Ireland / Meath					1													1
			Europe / Netherlands / Noord-Holland																	1	1
			Europe / Netherlands / Noord-Holland / Amsterdam															3			3
			Europe / Sweden / Stockholm								1		1				1	4			7
			Europe / United Kingdom / England			2	1	4				1	1	2	2	2	3	3			21
			Europe / United Kingdom / Scotland							1		1	1	1		2	2	5	14		27
			North America / Canada / Alberta								1				3						4
			North America / Canada / Ontario		1																1
			North America / USA / California / San Francisco County							1											1
			North America / USA / Connecticut / Fairfield														1				1
			North America / USA / Georgia									1									1
			North America / USA / Hawaii									1									1
			North America / USA / Hawaii / Honolulu County												2						2
			North America / USA / Louisiana															1			1
			North America / USA / Louisiana / Caddo Parish															1			1
			North America / USA / Louisiana / Orleans												1						1
			North America / USA / Louisiana / St Tammany										2								2
			North America / USA / Massachusetts										1								1
			North America / USA / Ohio																1		1
			North America / USA / Texas									1	1		1						3
			North America / USA / Texas / Houston															4	1		5
			North America / USA / Texas / Houston County									2	4	3	4	2		2	4		21
			North America / USA / Texas / San Antonio County						1											1	2
			North America / USA / Washington															2			2
			North America / USA / Washington / Whatcom County										1								1
			North America / USA / Wisconsin / Milwaukee County											1							1
			Oceania / Australia / Queensland															1			1
			total	1	1	5	5	5	1	4	10	7	12	7	15	9	8	28	24	2	144

## Sheet: S7
			Table S7. Space-time investigation of newly emerging mutation haplotype "RAVNVAFGY", that has five mutations andobserved among 60 viruses in United Kingdom.
				England	Scotland	Wales
			2021-12-01	4
			2021-12-02	5
			2021-12-03	4
			2021-12-04	13
			2021-12-05	7
			2021-12-06	17	1
			2021-12-07	8		1
